# Supplementary material for: Correlative 3D microscopy of single cells using super-resolution and scanning ion-conductance microscopy
Source: Nat Commun. 2021 Jul 27;12:4565. doi: 10.1038/s41467-021-24901-3 (PMC8316521; doi:10.1038/s41467-021-24901-3)
Supplement: Supplementary file 6 — Source Data [file 41467_2021_24901_MOESM6_ESM.xlsx]

## Sheet: Figure_5f
Pearson correlation coeficient, a.u.
FILOPODIA			MICROVILLI			MICROTUBULES
SICM_actin	SICM_tubulin	actin_tubulin	SICM_actin	SICM_tubulin	actin_tubulin	SICM_actin	SICM_tubulin	actin_tubulin
0.902144	0.377867	0.269924	0.78353	0.153178	0.0774737	0.333042	0.621346	0.653184
0.92823	0.382093	0.408228	0.68173	0.378848	0.213566	0.230504	0.436317	0.38679
0.95182	0.261921	0.22708	0.645278	0.424273	0.2736	0.138979	0.2362	0.0457891
0.74353	0.594085	0.462186	0.369503	0.430249	0.126058	0.0314406	0.40452	0.275818
0.922546	0.327817	0.340448	0.642871	0.094528	0.59647	0.0158373	0.187318	0.673095
0.951881	0.506231	0.616396	0.0448317	0.154259	0.413156	0.0172715	0.751614	0.312973
0.947575	0.206973	0.299337	0.0831876	0.216046	0.399686	0.40431	0.490356	0.194627
0.831638	0.239578	0.0272436	0.342401	0.107838	0.189963	0.101321	0.3512	0.200178
0.874341	0.304749	0.367364	0.0204853	0.256016	0.460786	0.091592	0.414211	0.199064
0.274523	0.046583	0.688925	0.67604	0.103596	0.113001	0.162895	0.288723	0.50421
0.283169	0.331361	0.245851	0.423492	0.337524	0.657816	0.147023	0.329371	0.15102
0.878249	0.219567	0.230598	0.676383	0.0866023	0.236514	0.760858	0.000608843	0.131266
0.886206	0.14428	0.19338	0.65951	0.0118699	0.227793	0.0776445	0.641264	0.225173
0.95994	0.66522	0.629915	0.755813	0.0771542	0.247416	0.159611	0.571761	0.177739
0.86761	0.192557	0.151286	0.254582	0.122806	0.363702	0.104524	0.512029	0.134642
0.945274	0.269751	0.187919	0.502349	0.0652493	0.327854	0.029965	0.557157	0.621326
0.897572	0.208	0.14444	0.7679	0.237069	0.452417	0.352257	0.0695295	0.197146
0.8178	0.0340224	0.192763	0.378079	0.467726	0.0779455	0.431454	0.23768	0.0752994
0.661854	0.154123	0.196127	0.234262	0.30048	0.467369	0.0998212	0.267944	0.0299099
0.686902	0.219353	0.377614	0.614619	0.208585	0.307023	0.629151	0.455442	0.585684
0.401711	0.166304	0.211651	0.0320029	0.39154	0.0470728	0.391434	0.781182	0.434054
0.905254	0.0411117	0.0935667	0.0812639	0.0571962	0.283483	0.432514	0.181407	0.160872
0.525505	0.0791499	0.496655	0.787119	0.250158	0.492318	0.0035321	0.552632	0.012373
0.917859	0.117081	0.154378	0.749078	0.00313102	0.0553033	0.651878	0.39358	0.256891
0.749726	0.14664	0.0598576	0.545755	0.0849118	0.150249	0.333391	0.122382	0.00466603
0.901837	0.0790452	0.00235307	0.700766	0.506719	0.120055	0.374039	0.0982313	0.526521
0.910707	0.233529	0.137311	0.415392	0.203907	0.597751	0.133146	0.545676	0.317235
0.930056	0.000506993	0.054532	0.395548	0.206208	0.00331314	0.384016	0.144384	0.0254425
0.94006	0.0779746	0.0214245	0.387964	0.500286	0.0612831	0.0710519	0.56847	0.426984
0.786225	0.157114	0.315704	0.615434	0.00825186	0.555378	0.0318914	0.115901	0.474813

## Sheet: SI_Figure_2
LATERAL RESOLUTION, nm
SOFI 2D f-HM-SiR (deconvolved)				SOFI 2D f-HM-SiR (RAW)				SOFI 2D FLIP-565 (deconvolved)				SOFI 2D FLIP-565 (RAW)				SOFI 3D FLIP-565 (deconvolved)				SOFI 3D FLIP-565 (RAW)				SOFI 3D Alexa-647 (deconvolved)				SOFI 3D Alexa-647 (RAW)
Widefield	SOFI2	SOFI3	SOFI4	Widefield	SOFI2	SOFI3	SOFI4	Widefield	SOFI2	SOFI3	SOFI4	Widefield	SOFI2	SOFI3	SOFI4	Widefield	SOFI2	SOFI3	SOFI4	Widefield	SOFI2	SOFI3	SOFI4	Widefield	SOFI2	SOFI3	SOFI4	Widefield	SOFI2	SOFI3	SOFI4
471.42	211.248	103.932	84.267	471.42	269.298	215.784	184.383	515.052	148.014	95.58	76.356	515.052	233.658	189.18	161.838	348.732	211.68	142.272	71.145	348.732	252.018	207.54	158.436	369.468	274.212	203.328	133.974	369.468	283.014	229.824	193.131
452.304	217.35	176.4	106.704	452.304	313.416	235.188	177.768	541.404	131.922	85.392	70.362	541.404	252.018	195.984	158.922	345.276	233.658	152.712	75.816	345.276	235.71	188.676	158.436	300.348	269.298	199.332	141.129	300.348	287.604	240.012	198.207
473.58	218.214	179.532	100.791	473.58	256.5	215.784	180.543	351	138.942	89.1	71.604	351	226.638	189.18	161.838	337.608	269.298	173.376	80.541	337.608	268.65	199.332	158.922	348.192	269.298	199.872	146.583	348.192	288.414	229.824	208.359
544.212	214.704	155.412	105.003	544.212	247.86	170.424	184.383	339.768	135.27	87.948	70.362	339.768	233.658	189.18	158.922	338.148	269.298	211.896	86.886	338.148	268.65	211.896	172.368	356.94	240.57	199.332	146.988	356.94	299.808	220.5	203.526
447.552	220.482	182.808	106.488	447.552	264.6	217.044	176.391		133.65	84.06	69.174		244.458	192.276	155.655	337.608	269.298	215.784	84.537	337.608	256.284	207.54	169.074	382.752	240.57	181.872	88.641	382.752	283.77	229.824	189
474.66	223.29	149.184	105.219	474.66				436.806	147.366	93.456	72.198	436.806	238.086	191.16	159.435	290.412	256.284	215.784	77.031	290.412	189	206.928	164.862	364.932	252.018	188.676	91.881	364.932	299.808	235.188	198.207
489.996				489.996												325.62	273.51	117.792	75.276	325.62	264.6	211.248	172.368	325.62	264.6	195.444	73.494	325.62	269.298	225.432	198.207
489.996				489.996												373.356	244.458	109.044	84.402	373.356	186.354	195.984	176.391	360.612	252.018	175.968	146.583	360.612	227.61	235.188	209.169
																	278.532	102.708	71.523		260.064	192.276	152.064		256.284	170.028	121.662		283.014	235.188	189
Resolution is in nm. The whole images were used for resolution computation using the publicly available plugin: https://github.com/Ades91/ImDecorr. Missing resolution values are due to computation failure, because high frequency artifacts (saturated pixels) especially present in RAW SOFI images or due to low SNR.																	233.658	139.176	80.784		207.522	203.328	165.375		256.284	165.24	119.448		277.776	229.824	208.359
																	256.284	109.224	78.975		240.57	203.328	165.375		273.51	157.14	117.612		293.976	234.432	219.591
																	255.636	112.896	77.814		198.18	199.332	164.862		269.298	157.86	127.224		288.414	234.432	208.359
																	189	139.176	78.165		268.65	195.984	152.496		269.298	175.968	110.7		288.414	245.844	189
																	244.458	139.716	64.233		213.84	203.328	175.824		273.51	72.828	106.272		278.532	229.824	198.207
																	278.532	139.464	76.572		264.6	203.328	198.207		260.064	73.044	119.718		288.414	245.844	193.833
																		149.184	80.919			188.676	184.383			185.184	125.415			81.792	198.207
																		112.716	80.676			199.332	161.838			159.624	119.448			245.844	198.207
																		173.376	75.276			172.512	176.391			153.396	102.168			252	214.245
																		195.444	79.353			215.784	184.383			188.676	116.046			252	203.526
																		168.012	70.875			211.248	180.603			159.624	129.384			245.844	209.169
																		153.396	63.99			188.172	155.655			170.424	125.118			245.844	214.245
																		160.38	77.247			203.328	161.838			172.944	103.356			235.188	209.169
																			67.662				67.257				104.787				203.526
																			76.815				168.534				126.009				202.77
																			67.851				168.534				121.932				198.207
																			87.048				172.368				106.056				208.359
																			69.714				172.368				116.046				203.526
																			72.009				172.368				125.415				214.245
																			83.457				158.922				110.7				203.526
